# Supplementary material for: Trend Distribution of Violent Injuries in Taiwan from 2000 to 2015
Source: Int J Environ Res Public Health. 2022 Jun 27;19(13):7874. doi: 10.3390/ijerph19137874 (PMC9265989; doi:10.3390/ijerph19137874)
Supplement: Supplementary file 1 [file ijerph-19-07874-s001.zip]

Archive with 1 entries (1 files):
- ijerph-1696064-supplementary.pdf
